# Supplementary material for: New dustywings (Neuroptera, Coniopterygidae) from mid-Cretaceous amber of Myanmar reveal spectacular diversity
Source: Zookeys. 2019 Mar 5;827:139–52. doi: 10.3897/zookeys.827.31961 (PMC6472300; doi:10.3897/zookeys.827.31961)
Supplement: XML Treatment for Mulleroconis [file zookeys.827.31961-treatment1.xml]

<!DOCTYPE tp:taxon-treatment
  PUBLIC "-//TaxonX//DTD Taxonomic Treatment Publishing DTD v0 20100105//EN" "tax-treatment-NSO.dtd">
<tp:taxon-treatment xmlns:tp="http://www.plazi.org/taxpub"><tp:treatment-meta><kwd-group><label>Taxon classification</label><kwd><named-content xmlns:xlink="http://www.w3.org/1999/xlink" content-type="kingdom">Animalia</named-content></kwd><kwd><named-content xmlns:xlink="http://www.w3.org/1999/xlink" content-type="order">Neuroptera</named-content></kwd><kwd><named-content xmlns:xlink="http://www.w3.org/1999/xlink" content-type="family">Coniopterygidae</named-content></kwd></kwd-group><mixed-citation publication-type="journal"><person-group><name><surname>Ružičková</surname><given-names>Dominika</given-names></name><name><surname>Nel</surname><given-names>André</given-names></name><name><surname>Prokop</surname><given-names>Jakub</given-names></name></person-group><article-title>New dustywings (<tp:taxon-name><tp:taxon-name-part taxon-name-part-type="order">Neuroptera</tp:taxon-name-part></tp:taxon-name>, <tp:taxon-name><tp:taxon-name-part taxon-name-part-type="family">Coniopterygidae</tp:taxon-name-part></tp:taxon-name>) from mid-Cretaceous amber of Myanmar reveal spectacular diversity</article-title><source>Zookeys</source><day>5</day><month>3</month><year>2019</year><volume>827</volume><fpage>139</fpage><lpage>152</lpage><pub-id pub-id-type="doi">10.3897/zookeys.827.31961</pub-id></mixed-citation></tp:treatment-meta><tp:nomenclature><tp:taxon-name>
                  <tp:taxon-name-part taxon-name-part-type="genus" reg="Mulleroconis">Mulleroconis</tp:taxon-name-part>
                  <object-id xmlns:xlink="http://www.w3.org/1999/xlink" content-type="zoobank" xlink:type="simple">http://zoobank.org/CC3D1487-6C5F-4998-BDF4-F52D6E8731BE</object-id>
                </tp:taxon-name><tp:taxon-status xmlns:xlink="http://www.w3.org/1999/xlink" xlink:type="simple">gen. n.</tp:taxon-status></tp:nomenclature><tp:treatment-sec sec-type="type species" id="SECID0EG3AE"><title>Type species.</title><p><italic><tp:taxon-name><tp:taxon-name-part taxon-name-part-type="genus" reg="Mulleroconis">Mulleroconis</tp:taxon-name-part><tp:taxon-name-part taxon-name-part-type="species" reg="hyalina">hyalina</tp:taxon-name-part></tp:taxon-name></italic> gen. et. sp. n.</p></tp:treatment-sec><tp:treatment-sec sec-type="diagnosis" id="SECID0EX3AE"><title>Diagnosis.</title><p>Forewing hyaline; one straight crossvein in proximal part of costal area; ScP2 diverges obliquely from ScP1; crossvein ra-rp absent; crossvein rp-ma undulated; M without macrosetae reaching posterior wing margin with two branches; crossvein cua-cup straight and aligned with 2cup-a1.</p></tp:treatment-sec><tp:treatment-sec sec-type="etymology" id="SECID0E33AE"><title>Etymology.</title><p>The generic name is a combination collector’s surname (Müller) and the Greek ‘conis’ meaning dust. The generic name is feminine in gender.</p></tp:treatment-sec></tp:taxon-treatment>
