# Supplementary material for: New dustywings (Neuroptera, Coniopterygidae) from mid-Cretaceous amber of Myanmar reveal spectacular diversity
Source: Zookeys. 2019 Mar 5;827:139–52. doi: 10.3897/zookeys.827.31961 (PMC6472300; doi:10.3897/zookeys.827.31961)
Supplement: XML Treatment for Mulleroconis hyalina [file zookeys.827.31961-treatment2.xml]

<!DOCTYPE tp:taxon-treatment
  PUBLIC "-//TaxonX//DTD Taxonomic Treatment Publishing DTD v0 20100105//EN" "tax-treatment-NSO.dtd">
<tp:taxon-treatment xmlns:tp="http://www.plazi.org/taxpub"><tp:treatment-meta><kwd-group><label>Taxon classification</label><kwd><named-content xmlns:xlink="http://www.w3.org/1999/xlink" content-type="kingdom">Animalia</named-content></kwd><kwd><named-content xmlns:xlink="http://www.w3.org/1999/xlink" content-type="order">Neuroptera</named-content></kwd><kwd><named-content xmlns:xlink="http://www.w3.org/1999/xlink" content-type="family">Coniopterygidae</named-content></kwd></kwd-group><mixed-citation publication-type="journal"><person-group><name><surname>Ružičková</surname><given-names>Dominika</given-names></name><name><surname>Nel</surname><given-names>André</given-names></name><name><surname>Prokop</surname><given-names>Jakub</given-names></name></person-group><article-title>New dustywings (<tp:taxon-name><tp:taxon-name-part taxon-name-part-type="order">Neuroptera</tp:taxon-name-part></tp:taxon-name>, <tp:taxon-name><tp:taxon-name-part taxon-name-part-type="family">Coniopterygidae</tp:taxon-name-part></tp:taxon-name>) from mid-Cretaceous amber of Myanmar reveal spectacular diversity</article-title><source>Zookeys</source><day>5</day><month>3</month><year>2019</year><volume>827</volume><fpage>139</fpage><lpage>152</lpage><pub-id pub-id-type="doi">10.3897/zookeys.827.31961</pub-id></mixed-citation></tp:treatment-meta><tp:nomenclature><tp:taxon-name>
                  <tp:taxon-name-part taxon-name-part-type="genus" reg="Mulleroconis">Mulleroconis</tp:taxon-name-part>
                  <tp:taxon-name-part taxon-name-part-type="species" reg="hyalina">hyalina</tp:taxon-name-part>
                  <object-id xmlns:xlink="http://www.w3.org/1999/xlink" content-type="zoobank" xlink:type="simple">http://zoobank.org/F8CCB036-E564-4C4A-94E2-3C50CD92C8E6</object-id>
                </tp:taxon-name><tp:taxon-authority>gen. et.</tp:taxon-authority><tp:taxon-status xmlns:xlink="http://www.w3.org/1999/xlink" xlink:type="simple">sp. n.</tp:taxon-status><xref ref-type="fig" rid="F1">Figures 1</xref><xref ref-type="fig" rid="F2">, 2</xref></tp:nomenclature><tp:treatment-sec sec-type="Holotype" id="SECID0ES5AE"><title>Holotype.</title><p>BUB 2907; lowermost Cenomanian amber (<xref ref-type="bibr" rid="B28">Shi et al. 2012</xref>); Myanmar, Kachin, Hukawng Valley; preserved in a polished, transparent yellow piece of amber (5.68 × 5.00 × 1.09 mm), deposited in the Museum für Naturkunde, Berlin (ex. coll. Patrick Müller). The holotype is in amber syninclusion with one representative of the <tp:taxon-name><tp:taxon-name-part taxon-name-part-type="suborder">Auchenorrhyncha</tp:taxon-name-part></tp:taxon-name>.</p></tp:treatment-sec><tp:treatment-sec sec-type="etymology" id="SECID0EB6AE"><title>Etymology.</title><p>The specific epithet is after the hyaline forewing membrane.</p></tp:treatment-sec><tp:treatment-sec sec-type="diagnosis" id="SECID0EG6AE"><title>Diagnosis.</title><p>As for the genus (<italic>vide supra</italic>).</p></tp:treatment-sec><tp:treatment-sec sec-type="description" id="SECID0EO6AE"><title>Description.</title><p>Male. Body length ca. 1.17 mm (measured from tip of head to tip of genitalia). Head poorly preserved, only the last three segments of one maxillary palp are visible and the terminal segment is distinctly broader and longer than two remaining. Length of terminal palpomere ca. 0.09 mm. Thorax length ca. 0.28 mm.</p><p>Forewing ca. 1.46 mm long, ca. 0.65 mm wide; ScP1 long and parallel to costal margin; Scp2 present; division of R into RA and RP at about one-third wing length; RA simple distally connected to ScP2, parallel to ScP1; RP forked; rp-ma markedly sinuate, near the fork RP1 and RP2, connected to MA; stem of M running close to stem of R, briefly connecting each other, M distally branched into MA and MP, without stiff setae; crossveins 1m–cua and 2m-cua present, 1m–cua near the base of wing, between M and CuA, 2m-cua slightly sinuate, between M and CuA, situated slightly behind midwing; CuP separated from CuA near the base of wing; cua-cup present, located at level of division veins RA and RP; crossveins 1cup-a1 and 2cup-a1 present, 1cup-a1 connected to CuP near to fork of CuA and CuP, 2cup-a1 almost aligned with cua-cup; A1 and A2 clearly connected near the base of wing, a1-a2 present. Hindwing <!--PageBreak -->ca. 1.25 mm long, ca. 0.55 mm wide with venation very similar to forewing, differing in position of sinuate crossvein rp2-ma; crossvein m-cua partially preserved and basal part of wing with hardly recognizable venation pattern. Legs slender; fore femora (only left femur is visible) a bit shorter and wider than femora of second and third pair of legs; tibias covered with setae; tarsi five-segmented; first tarsomere distinctly longer than remaining tarsomeres; fifth tarsomere elongated with two apical claws. Abdomen large, length 0.64 mm, width 0.22 mm, including genitalia, with widest part approximately in middle of its length, greatly tapering to narrow apical segments; abdominal plicatures absent. Genital structures hardly discernible, presumably below projection of gonarcus, ultimate apices of parameres visible from dorsal view.</p><fig id="F1" position="float" orientation="portrait"><label>Figure 1.</label><caption><p><italic><tp:taxon-name><tp:taxon-name-part taxon-name-part-type="genus" reg="Mulleroconis">Mulleroconis</tp:taxon-name-part><tp:taxon-name-part taxon-name-part-type="species" reg="hyalina">hyalina</tp:taxon-name-part></tp:taxon-name></italic> gen. et. sp. n., holotype BUB 2907. <bold>A</bold> Drawing of left fore wing <bold>B</bold> drawing of left hindwing. Scale bar: 100 µm.</p></caption><graphic xmlns:xlink="http://www.w3.org/1999/xlink" xlink:href="zookeys-827-139-g001.jpg" position="float" orientation="portrait" xlink:type="simple" id="oo_268607.jpg"/></fig><fig id="F2" position="float" orientation="portrait"><label>Figure 2.</label><caption><p><italic><tp:taxon-name><tp:taxon-name-part taxon-name-part-type="genus" reg="Mulleroconis">Mulleroconis</tp:taxon-name-part><tp:taxon-name-part taxon-name-part-type="species" reg="hyalina">hyalina</tp:taxon-name-part></tp:taxon-name></italic> gen. et. sp. n. holotype BUB 2907. <bold>A</bold> Habitus dorsally <bold>B</bold> wing venation – detail. Scale bar: 100 µm.</p></caption><graphic xmlns:xlink="http://www.w3.org/1999/xlink" xlink:href="zookeys-827-139-g002.jpg" position="float" orientation="portrait" xlink:type="simple" id="oo_268608.jpg"/></fig></tp:treatment-sec><tp:treatment-sec sec-type="discussion" id="SECID0EQBAG"><title>Discussion.</title><p><italic><tp:taxon-name><tp:taxon-name-part taxon-name-part-type="genus" reg="Mulleroconis">Mulleroconis</tp:taxon-name-part></tp:taxon-name></italic> gen. n. can be attributed to the <tp:taxon-name><tp:taxon-name-part taxon-name-part-type="subfamily">Coniopteryginae</tp:taxon-name-part></tp:taxon-name> based on the following combination of forewing characters: M is bifurcate (a trait occurring in almost all members of this subfamily) (<xref ref-type="bibr" rid="B20">Makarkin and Perkovsky 2019</xref>), the absence of two macrosetae on the media, the presence of only one crossvein between RP and M (in our species between RP and MA), and the absence of the abdominal plicatures. The Mesozoic record of <tp:taxon-name><tp:taxon-name-part taxon-name-part-type="subfamily">Coniopteryginae</tp:taxon-name-part></tp:taxon-name> currently comprises four genera, i.e. <italic><tp:taxon-name><tp:taxon-name-part taxon-name-part-type="genus" reg="Jurasiatypus">Jurasiatypus</tp:taxon-name-part></tp:taxon-name></italic> Kaddumi, 2005; <italic><tp:taxon-name><tp:taxon-name-part taxon-name-part-type="genus" reg="Libanosemidalis">Libanosemidalis</tp:taxon-name-part></tp:taxon-name></italic> Azar et al. 2000; <italic><tp:taxon-name><tp:taxon-name-part taxon-name-part-type="genus" reg="Paranimboa">Paranimboa</tp:taxon-name-part></tp:taxon-name></italic> Engel, 2016 and <italic><tp:taxon-name><tp:taxon-name-part taxon-name-part-type="genus" reg="Phthanoconis">Phthanoconis</tp:taxon-name-part></tp:taxon-name></italic> Engel, 2004 (see list below). All four genera share the presence of two basal crossveins in the costal space, unlike <italic><tp:taxon-name><tp:taxon-name-part taxon-name-part-type="genus" reg="Mulleroconis">Mulleroconis</tp:taxon-name-part></tp:taxon-name></italic> gen. n. In addition, <italic><tp:taxon-name><tp:taxon-name-part taxon-name-part-type="genus" reg="Libanosemidalis">Libanosemidalis</tp:taxon-name-part></tp:taxon-name></italic>, <italic><tp:taxon-name><tp:taxon-name-part taxon-name-part-type="genus" reg="Paranimboa">Paranimboa</tp:taxon-name-part></tp:taxon-name></italic> and <italic><tp:taxon-name><tp:taxon-name-part taxon-name-part-type="genus" reg="Jurasiatypus">Jurasiatypus</tp:taxon-name-part></tp:taxon-name></italic> differ from <italic><tp:taxon-name><tp:taxon-name-part taxon-name-part-type="genus" reg="Mulleroconis">Mulleroconis</tp:taxon-name-part></tp:taxon-name></italic> gen. n. in the presence of one crossvein between RA (ScP2) and RP. <italic><tp:taxon-name><tp:taxon-name-part taxon-name-part-type="genus" reg="Libanosemidalis">Libanosemidalis</tp:taxon-name-part></tp:taxon-name></italic>, described from the Lower Cretaceous amber of Lebanon, differs from <italic><tp:taxon-name><tp:taxon-name-part taxon-name-part-type="genus" reg="Mulleroconis">Mulleroconis</tp:taxon-name-part></tp:taxon-name></italic> gen. n. in the presence of rp2-ma while in <italic><tp:taxon-name><tp:taxon-name-part taxon-name-part-type="genus" reg="Mulleroconis">Mulleroconis</tp:taxon-name-part></tp:taxon-name></italic> gen. n. the crossvein rp-ma is shifted proximally, followed by a single crossvein between M and CuA and the presence of crossvein a2 connecting A2 and the hind margin of the wing (<xref ref-type="bibr" rid="B1">Azar et al. 2000</xref>). <italic><tp:taxon-name><tp:taxon-name-part taxon-name-part-type="genus" reg="Paranimboa">Paranimboa</tp:taxon-name-part></tp:taxon-name></italic> and <italic><tp:taxon-name><tp:taxon-name-part taxon-name-part-type="genus" reg="Phthanoconis">Phthanoconis</tp:taxon-name-part></tp:taxon-name></italic> are both known from the Cenomanian amber of Myanmar (<xref ref-type="bibr" rid="B9">Engel 2016</xref>; <xref ref-type="bibr" rid="B29">Sziráki 2016</xref>, <xref ref-type="bibr" rid="B30">2017</xref>)<!--PageBreak -->. <italic><tp:taxon-name><tp:taxon-name-part taxon-name-part-type="genus" reg="Paranimboa">Paranimboa</tp:taxon-name-part></tp:taxon-name></italic> has a simple RP unlike in <italic><tp:taxon-name><tp:taxon-name-part taxon-name-part-type="genus" reg="Mulleroconis">Mulleroconis</tp:taxon-name-part></tp:taxon-name></italic> gen. n. where the RP has two terminal branches. Furthermore, it differs in the position of the crossvein between RP and M and in the position of crossvein 1cup-a1 which is branching off from point where Cu is divided into CuA and CuP and in the presence of crossvein a2 (<xref ref-type="bibr" rid="B9">Engel 2016</xref>; <xref ref-type="bibr" rid="B29">Sziráki 2016</xref>, <xref ref-type="bibr" rid="B30">2017</xref>).</p><p><italic><tp:taxon-name><tp:taxon-name-part taxon-name-part-type="genus" reg="Phthanoconis">Phthanoconis</tp:taxon-name-part></tp:taxon-name></italic> and <italic><tp:taxon-name><tp:taxon-name-part taxon-name-part-type="genus" reg="Jurasiatypus">Jurasiatypus</tp:taxon-name-part></tp:taxon-name></italic> both differ from <italic><tp:taxon-name><tp:taxon-name-part taxon-name-part-type="genus" reg="Mulleroconis">Mulleroconis</tp:taxon-name-part></tp:taxon-name></italic> gen. n. in the presence of a single crossvein between M and CuA and in the complete absence of crossveins between CuA and CuP, CuP and A1, as well as between A1 and A2. Moreover, <italic><tp:taxon-name><tp:taxon-name-part taxon-name-part-type="genus" reg="Phthanoconis">Phthanoconis</tp:taxon-name-part></tp:taxon-name></italic> differs from <italic><tp:taxon-name><tp:taxon-name-part taxon-name-part-type="genus" reg="Mulleroconis">Mulleroconis</tp:taxon-name-part></tp:taxon-name></italic> gen. n. in the absence of a crossvein between RP and M (<xref ref-type="bibr" rid="B8">Engel 2004</xref>). <italic><tp:taxon-name><tp:taxon-name-part taxon-name-part-type="genus" reg="Jurasiatypus">Jurasiatypus</tp:taxon-name-part></tp:taxon-name></italic> was based on single found specimen (holotype) from the Lower Cretaceous amber of the Kurnub in Jordan (<xref ref-type="bibr" rid="B16">Kaddumi 2005</xref>). It differs from <italic><tp:taxon-name><tp:taxon-name-part taxon-name-part-type="genus" reg="Mulleroconis">Mulleroconis</tp:taxon-name-part></tp:taxon-name></italic> gen. n. in the position of the crossvein between RP2 and MA (<xref ref-type="bibr" rid="B16">Kaddumi 2005</xref>).</p></tp:treatment-sec><ref-list><ref id="B28"><mixed-citation xmlns:xlink="http://www.w3.org/1999/xlink" xlink:type="simple"><person-group><name name-style="western"><surname>Shi</surname><given-names>G</given-names></name><name name-style="western"><surname>Grimaldi</surname><given-names>DA</given-names></name><name name-style="western"><surname>Harlow</surname><given-names>GE</given-names></name><name name-style="western"><surname>Wang</surname><given-names>J</given-names></name><name name-style="western"><surname>Wang</surname><given-names>J</given-names></name><name name-style="western"><surname>Wang</surname><given-names>M</given-names></name><name name-style="western"><surname>Lei</surname><given-names>W</given-names></name><name name-style="western"><surname>Li</surname><given-names>Q</given-names></name><name name-style="western"><surname>Li</surname><given-names>X</given-names></name></person-group> (<year>2012</year>) <article-title>Age constraint on Burmese amber based on U-Pb dating of zircons.</article-title><source>Cretaceous Research</source><volume>37</volume>: <fpage>155</fpage>–<lpage>163</lpage>. <ext-link xlink:type="simple" ext-link-type="doi" xlink:href="10.1016/j.cretres.2012.03.014">https://doi.org/10.1016/j.cretres.2012.03.014</ext-link></mixed-citation></ref><ref id="B20"><mixed-citation xmlns:xlink="http://www.w3.org/1999/xlink" xlink:type="simple"><person-group><name name-style="western"><surname>Makarkin</surname><given-names>VN</given-names></name><name name-style="western"><surname>Perkovsky</surname><given-names>EE</given-names></name></person-group> (<year>2019</year>) <article-title>New <tp:taxon-name><tp:taxon-name-part taxon-name-part-type="family">Coniopterygidae</tp:taxon-name-part></tp:taxon-name> (<tp:taxon-name><tp:taxon-name-part taxon-name-part-type="order">Neuroptera</tp:taxon-name-part></tp:taxon-name>) from the upper Cenomanian Nizhnyaya Agapa amber, northern Siberia.</article-title><source>Cretaceous Research</source><volume>93</volume>: <fpage>107</fpage>–<lpage>113</lpage>. <ext-link xlink:type="simple" ext-link-type="doi" xlink:href="10.1016/j.cretres.2018.09.006">https://doi.org/10.1016/j.cretres.2018.09.006</ext-link></mixed-citation></ref><ref id="B1"><mixed-citation xmlns:xlink="http://www.w3.org/1999/xlink" xlink:type="simple"><person-group><name name-style="western"><surname>Azar</surname><given-names>D</given-names></name><name name-style="western"><surname>Nel</surname><given-names>A</given-names></name><name name-style="western"><surname>Solignac</surname><given-names>M</given-names></name></person-group> (<year>2000</year>) <article-title>A new <tp:taxon-name><tp:taxon-name-part taxon-name-part-type="family">Coniopterygidae</tp:taxon-name-part></tp:taxon-name> from Lebanese amber.</article-title><source>Acta Geologica Hispanica</source><volume>35</volume>: <fpage>31</fpage>–<lpage>36</lpage>.</mixed-citation></ref><ref id="B9"><mixed-citation xmlns:xlink="http://www.w3.org/1999/xlink" xlink:type="simple"><person-group><name name-style="western"><surname>Engel</surname><given-names>MS</given-names></name></person-group> (<year>2016</year>) <article-title>Two new genera of Cretaceous dustywings in amber from Myanmar (<tp:taxon-name><tp:taxon-name-part taxon-name-part-type="order">Neuroptera</tp:taxon-name-part></tp:taxon-name>: <tp:taxon-name><tp:taxon-name-part taxon-name-part-type="family">Coniopterygidae</tp:taxon-name-part></tp:taxon-name>).</article-title><source>Novitates Paleoentomologicae</source><volume>17</volume>: <fpage>1</fpage>–<lpage>16</lpage>. <ext-link xlink:type="simple" ext-link-type="doi" xlink:href="10.17161/np.v0i17.6465">https://doi.org/10.17161/np.v0i17.6465</ext-link></mixed-citation></ref><ref id="B29"><mixed-citation xmlns:xlink="http://www.w3.org/1999/xlink" xlink:type="simple"><person-group><name name-style="western"><surname>Sziráki</surname><given-names>D</given-names></name></person-group> (<year>2016</year>) <article-title>A new dusty lacewing genus and species (<tp:taxon-name><tp:taxon-name-part taxon-name-part-type="order">Neuroptera</tp:taxon-name-part></tp:taxon-name>: <tp:taxon-name><tp:taxon-name-part taxon-name-part-type="family">Coniopterygidae</tp:taxon-name-part></tp:taxon-name>) from Cretaceous Burmese amber.</article-title><source>Folia Historico-Naturalia Musei Matraensis</source><volume>40</volume>: <fpage>89</fpage>–<lpage>93</lpage>.</mixed-citation></ref><ref id="B30"><mixed-citation xmlns:xlink="http://www.w3.org/1999/xlink" xlink:type="simple"><person-group><name name-style="western"><surname>Sziráki</surname><given-names>D</given-names></name></person-group> (<year>2017</year>) <article-title>Taxonomic position of <italic><tp:taxon-name><tp:taxon-name-part taxon-name-part-type="genus">Paranimboa</tp:taxon-name-part><tp:taxon-name-part taxon-name-part-type="species">groehni</tp:taxon-name-part></tp:taxon-name></italic> Sziráki, 2016, with remarks on the Cretaceous genus <italic><tp:taxon-name><tp:taxon-name-part taxon-name-part-type="genus">Paranimboa</tp:taxon-name-part></tp:taxon-name></italic> Engel, 2016 (<tp:taxon-name><tp:taxon-name-part taxon-name-part-type="order">Neuroptera</tp:taxon-name-part></tp:taxon-name>, <tp:taxon-name><tp:taxon-name-part taxon-name-part-type="family">Coniopterygidae</tp:taxon-name-part></tp:taxon-name>).</article-title><source>Folia Historico-Naturalia Musei Matraensis</source><volume>41</volume>: <fpage>181</fpage>–<lpage>182</lpage>.</mixed-citation></ref><ref id="B8"><mixed-citation xmlns:xlink="http://www.w3.org/1999/xlink" xlink:type="simple"><person-group><name name-style="western"><surname>Engel</surname><given-names>MS</given-names></name></person-group> (<year>2004</year>) <article-title>The dustywings in Cretaceous Burmese amber (<tp:taxon-name><tp:taxon-name-part taxon-name-part-type="class">Insecta</tp:taxon-name-part></tp:taxon-name>: <tp:taxon-name><tp:taxon-name-part taxon-name-part-type="order">Neuroptera</tp:taxon-name-part></tp:taxon-name><tp:taxon-name><tp:taxon-name-part taxon-name-part-type="family">Coniopterygidae</tp:taxon-name-part></tp:taxon-name>).</article-title><source>Journal of Systematic Palaeontology</source><volume>2</volume>: <fpage>133</fpage>–<lpage>136</lpage>. <ext-link xlink:type="simple" ext-link-type="doi" xlink:href="10.1017/S1477201904001191">https://doi.org/10.1017/S1477201904001191</ext-link></mixed-citation></ref><ref id="B16"><mixed-citation xmlns:xlink="http://www.w3.org/1999/xlink" xlink:type="simple"><person-group><name name-style="western"><surname>Kaddumi</surname><given-names>HF</given-names></name></person-group> (<year>2005</year>) Amber of Jordan, the oldest prehistoric insects in fossil resin. Eternal River Museum of Natural History 2007, 298 pp.</mixed-citation></ref></ref-list></tp:taxon-treatment>
