# Supplementary material for: New dustywings (Neuroptera, Coniopterygidae) from mid-Cretaceous amber of Myanmar reveal spectacular diversity
Source: Zookeys. 2019 Mar 5;827:139–52. doi: 10.3897/zookeys.827.31961 (PMC6472300; doi:10.3897/zookeys.827.31961)
Supplement: XML Treatment for Palaeoconis [file zookeys.827.31961-treatment3.xml]

<!DOCTYPE tp:taxon-treatment
  PUBLIC "-//TaxonX//DTD Taxonomic Treatment Publishing DTD v0 20100105//EN" "tax-treatment-NSO.dtd">
<tp:taxon-treatment xmlns:tp="http://www.plazi.org/taxpub"><tp:treatment-meta><kwd-group><label>Taxon classification</label><kwd><named-content xmlns:xlink="http://www.w3.org/1999/xlink" content-type="kingdom">Animalia</named-content></kwd><kwd><named-content xmlns:xlink="http://www.w3.org/1999/xlink" content-type="order">Neuroptera</named-content></kwd><kwd><named-content xmlns:xlink="http://www.w3.org/1999/xlink" content-type="family">Coniopterygidae</named-content></kwd></kwd-group><mixed-citation publication-type="journal"><person-group><name><surname>Ružičková</surname><given-names>Dominika</given-names></name><name><surname>Nel</surname><given-names>André</given-names></name><name><surname>Prokop</surname><given-names>Jakub</given-names></name></person-group><article-title>New dustywings (<tp:taxon-name><tp:taxon-name-part taxon-name-part-type="order">Neuroptera</tp:taxon-name-part></tp:taxon-name>, <tp:taxon-name><tp:taxon-name-part taxon-name-part-type="family">Coniopterygidae</tp:taxon-name-part></tp:taxon-name>) from mid-Cretaceous amber of Myanmar reveal spectacular diversity</article-title><source>Zookeys</source><day>5</day><month>3</month><year>2019</year><volume>827</volume><fpage>139</fpage><lpage>152</lpage><pub-id pub-id-type="doi">10.3897/zookeys.827.31961</pub-id></mixed-citation></tp:treatment-meta><tp:nomenclature><tp:taxon-name>
                  <tp:taxon-name-part taxon-name-part-type="genus" reg="Palaeoconis">Palaeoconis</tp:taxon-name-part>
                  <object-id xmlns:xlink="http://www.w3.org/1999/xlink" content-type="zoobank" xlink:type="simple">http://zoobank.org/D2E45555-5EB3-4C36-A9D9-D448DD3D6675</object-id>
                </tp:taxon-name><tp:taxon-status xmlns:xlink="http://www.w3.org/1999/xlink" xlink:type="simple">gen. n.</tp:taxon-status></tp:nomenclature><tp:treatment-sec sec-type="type species" id="SECID0EFKAG"><title>Type species.</title><p><italic><tp:taxon-name><tp:taxon-name-part taxon-name-part-type="genus" reg="Palaeoconis">Palaeoconis</tp:taxon-name-part><tp:taxon-name-part taxon-name-part-type="species" reg="azari">azari</tp:taxon-name-part></tp:taxon-name></italic> gen. et. sp. n.</p></tp:treatment-sec><tp:treatment-sec sec-type="diagnosis" id="SECID0EWKAG"><title>Diagnosis.</title><p>Antennae with 19 flagellomeres. Forewing with three pigmented spots; two crossveins present in apical part of costal area. Crossvein rp2-ma approximately as long as basal abscissa of RP2. Media with one macroseta, ending with three terminal branches. Crossveins 1m-cua, 2mp2-cua and a1 present. Abdomen with discernible plicatures on sternites II-IV.</p></tp:treatment-sec><tp:treatment-sec sec-type="etymology" id="SECID0E2KAG"><title>Etymology.</title><p>The generic name is a combination of Palaeo and the suffix conis meaning dust.</p></tp:treatment-sec></tp:taxon-treatment>
