# Supplementary material for: New dustywings (Neuroptera, Coniopterygidae) from mid-Cretaceous amber of Myanmar reveal spectacular diversity
Source: Zookeys. 2019 Mar 5;827:139–52. doi: 10.3897/zookeys.827.31961 (PMC6472300; doi:10.3897/zookeys.827.31961)
Supplement: XML Treatment for Palaeoconis azari [file zookeys.827.31961-treatment4.xml]

<!DOCTYPE tp:taxon-treatment
  PUBLIC "-//TaxonX//DTD Taxonomic Treatment Publishing DTD v0 20100105//EN" "tax-treatment-NSO.dtd">
<tp:taxon-treatment xmlns:tp="http://www.plazi.org/taxpub"><tp:treatment-meta><kwd-group><label>Taxon classification</label><kwd><named-content xmlns:xlink="http://www.w3.org/1999/xlink" content-type="kingdom">Animalia</named-content></kwd><kwd><named-content xmlns:xlink="http://www.w3.org/1999/xlink" content-type="order">Neuroptera</named-content></kwd><kwd><named-content xmlns:xlink="http://www.w3.org/1999/xlink" content-type="family">Coniopterygidae</named-content></kwd></kwd-group><mixed-citation publication-type="journal"><person-group><name><surname>Ružičková</surname><given-names>Dominika</given-names></name><name><surname>Nel</surname><given-names>André</given-names></name><name><surname>Prokop</surname><given-names>Jakub</given-names></name></person-group><article-title>New dustywings (<tp:taxon-name><tp:taxon-name-part taxon-name-part-type="order">Neuroptera</tp:taxon-name-part></tp:taxon-name>, <tp:taxon-name><tp:taxon-name-part taxon-name-part-type="family">Coniopterygidae</tp:taxon-name-part></tp:taxon-name>) from mid-Cretaceous amber of Myanmar reveal spectacular diversity</article-title><source>Zookeys</source><day>5</day><month>3</month><year>2019</year><volume>827</volume><fpage>139</fpage><lpage>152</lpage><pub-id pub-id-type="doi">10.3897/zookeys.827.31961</pub-id></mixed-citation></tp:treatment-meta><tp:nomenclature><tp:taxon-name>
                  <tp:taxon-name-part taxon-name-part-type="genus" reg="Palaeoconis">Palaeoconis</tp:taxon-name-part>
                  <tp:taxon-name-part taxon-name-part-type="species" reg="azari">azari</tp:taxon-name-part>
                  <object-id xmlns:xlink="http://www.w3.org/1999/xlink" content-type="zoobank" xlink:type="simple">http://zoobank.org/D2FC29B5-FFBE-42C7-AD0B-FD637B5011E7</object-id>
                </tp:taxon-name><tp:taxon-authority>gen. et.</tp:taxon-authority><tp:taxon-status xmlns:xlink="http://www.w3.org/1999/xlink" xlink:type="simple">sp. n.</tp:taxon-status><xref ref-type="fig" rid="F3">Figures 3</xref><xref ref-type="fig" rid="F4">, 4</xref><!--PageBreak --></tp:nomenclature><tp:treatment-sec sec-type="Holotype" id="SECID0ESMAG"><title>Holotype.</title><p>BUB 2914; lowermost Cenomanian amber (<xref ref-type="bibr" rid="B28">Shi et al. 2012</xref>); Myanmar, Kachin, Hukawng Valley; preserved in a polished, transparent yellow piece of amber (9.18 × 6.77 × 2.18 mm), deposited in the Museum für Naturkunde, Berlin (ex. coll. Patrick Müller). The amber piece contains also one syninclusion of an imago of <tp:taxon-name><tp:taxon-name-part taxon-name-part-type="order">Diptera</tp:taxon-name-part></tp:taxon-name>.</p></tp:treatment-sec><tp:treatment-sec sec-type="etymology" id="SECID0EBNAG"><title>Etymology.</title><p>The specific epithet honors Prof. Dany Azar (Lebanese University, Fanar, Lebanon), friend and colleague of AN and JP and worldwide known palaeoentomologist.</p></tp:treatment-sec><tp:treatment-sec sec-type="diagnosis" id="SECID0EGNAG"><title>Diagnosis.</title><p>As for the genus (<italic>vide supra</italic>).</p></tp:treatment-sec><tp:treatment-sec sec-type="description" id="SECID0EONAG"><title>Description.</title><p>Male. Body length ca. 1.93 mm (measured from tip of head to tip of genitalia). Head hypognathous, ca. 0.34 mm. Compound eyes well developed, 0.22 mm x 0.14 mm (from lateral view). Antennae 21-segmented (with 19 flagellomeres), <!--PageBreak -->scape and pedicel stouter, longer and broader than flagellomeres, first flagellomere longer and wider than remaining flagellomeres, flagellomeres subquadrate, nearly as long as wide, terminal flagellomere conical. Maxillary palps five-segmented, fifth segment distinctly larger than other palpomeres, length of fifth segment ca. 0.12 mm. Labial palps three-segmented, third segment larger than remaining. Thorax well developed. Prothorax narrower and overall smaller than meso- and metathorax.</p><p>Forewing ca. 2.19 mm long, ca. 0.93 mm wide; two distinct apical crossveins in costal area; division of ScP1 and ScP2 0.31 mm from wing apex; R branching into RA <!--PageBreak -->and RP 0.48 mm from wing base; RA simple, distally ending connecting with branch of ScP2; RP branched into RP1 and RP2; ra-rp1 present; first spot on basal abscissa of RP2 near RP1 (near place where is RP forked); crossvein rp-m oblique crossing dark spot about mid-length; M with three branches (MA, MP1 and MP2), M with one stiff seta near crossvein rp-m (Figs <xref ref-type="fig" rid="F3">3A</xref>, <xref ref-type="fig" rid="F4">4C</xref>); crossvein rp2-ma relatively long, approximately as long as basal abscissa of RP2; crossvein 1m–cua near rp-m, but not aligned; crossvein 2mp2-cua near to wing apex, with third spot over it; crossveins cua-cup and a1 present. Hindwing ca. 2.12 mm long, ca. 0.92 mm wide; venation pattern very similar to forewing with exception of only single crossvein between C and ScP, wing membrane in hindwing hyaline without any pigmented spots; crossveins ra-rp1 and rp2-ma present; basal part of hindwing without clearly recognizable venation.</p><fig id="F3" position="float" orientation="portrait"><label>Figure 3.</label><caption><p><italic><tp:taxon-name><tp:taxon-name-part taxon-name-part-type="genus" reg="Palaeoconis">Palaeoconis</tp:taxon-name-part><tp:taxon-name-part taxon-name-part-type="species" reg="azari">azari</tp:taxon-name-part></tp:taxon-name></italic> gen. et sp. n., holotype BUB 2914. <bold>A</bold> Drawing of right fore wing <bold>B</bold> drawing of left hindwing. Scale bars: 100 µm.</p></caption><graphic xmlns:xlink="http://www.w3.org/1999/xlink" xlink:href="zookeys-827-139-g003.jpg" position="float" orientation="portrait" xlink:type="simple" id="oo_268609.jpg"/></fig><fig id="F4" position="float" orientation="portrait"><label>Figure 4.</label><caption><p><italic><tp:taxon-name><tp:taxon-name-part taxon-name-part-type="genus" reg="Palaeoconis">Palaeoconis</tp:taxon-name-part><tp:taxon-name-part taxon-name-part-type="species" reg="azari">azari</tp:taxon-name-part></tp:taxon-name></italic> gen. et sp. n., holotype BUB 2914. <bold>A</bold> Habitus lateral view <bold>B</bold> wing venation and spots <bold>C</bold> detail of forewing venation with stiff seta on vein M <bold>D</bold> head from dorso-lateral view showing antennae, terminal segment of maxillary palp and eye. Scale bars: 500µm (<bold>A, B</bold>); not in scale: (<bold>C</bold>); 50 µm (<bold>D</bold>).</p></caption><graphic xmlns:xlink="http://www.w3.org/1999/xlink" xlink:href="zookeys-827-139-g004.jpg" position="float" orientation="portrait" xlink:type="simple" id="oo_268610.jpg"/></fig><p>Legs long and slender; femora covered with fine and sparse setae; tibiae covered with stiff and dense setae; tarsi five-segmented, first tarsomere distinctly longer than remaining tarsomeres, terminal tarsomere elongated ending with two claws, tarsi covered with fine dense setae. Abdomen large and broad, tapered to the end (visible from lateral view only); plicatures present on sternites II-IV; length of abdomen including genitalia 1.22 mm, width 0.54 mm. Structures of external genitalia hardly discernible with exception of domed and well-sclerotized ectoproct in lateral view and the caudal projection of gonarcus below.</p></tp:treatment-sec><tp:treatment-sec sec-type="discussion" id="SECID0EFQAG"><title>Discussion.</title><p><italic><tp:taxon-name><tp:taxon-name-part taxon-name-part-type="genus" reg="Palaeoconis">Palaeoconis</tp:taxon-name-part></tp:taxon-name></italic> gen. n. can be attributed to the <tp:taxon-name><tp:taxon-name-part taxon-name-part-type="subfamily">Aleuropteryginae</tp:taxon-name-part></tp:taxon-name> based on the presence of two crossveins between RP and M and also the presence of plicatures on abdominal sternites II-IV. Nevertheless, <xref ref-type="bibr" rid="B36">Zimmermann et al. (2009)</xref> considered this last character as a symplesiomorphy of the <tp:taxon-name><tp:taxon-name-part taxon-name-part-type="family">Coniopterygidae</tp:taxon-name-part></tp:taxon-name>. However, <italic><tp:taxon-name><tp:taxon-name-part taxon-name-part-type="genus" reg="Palaeoconis">Palaeoconis</tp:taxon-name-part></tp:taxon-name></italic> does not possess in the forewings two long stiff setae on M, which is the diagnostic character for <tp:taxon-name><tp:taxon-name-part taxon-name-part-type="subfamily">Aleuropteryginae</tp:taxon-name-part></tp:taxon-name>. In contrast to this, the absence of these setae on the media and the presence of three-branched media are considered as plesiomorphic characters typical for Mesozoic <tp:taxon-name><tp:taxon-name-part taxon-name-part-type="family">Coniopterygidae</tp:taxon-name-part></tp:taxon-name> (Engel 2002). In addition, <italic><tp:taxon-name><tp:taxon-name-part taxon-name-part-type="genus" reg="Palaeoconis">Palaeoconis</tp:taxon-name-part></tp:taxon-name></italic> possesses in forewing crossvein a1 connecting A1 to posterior wing margin. According to <xref ref-type="bibr" rid="B9">Engel (2016)</xref> the subfamily <tp:taxon-name><tp:taxon-name-part taxon-name-part-type="subfamily">Aleuropteryginae</tp:taxon-name-part></tp:taxon-name> contains 14 genera (Mesozoic and Cenozoic), i.e., <italic><tp:taxon-name><tp:taxon-name-part taxon-name-part-type="genus" reg="Achlyoconis">Achlyoconis</tp:taxon-name-part></tp:taxon-name></italic> Engel, 2016; <italic><tp:taxon-name><tp:taxon-name-part taxon-name-part-type="genus" reg="Alboconis">Alboconis</tp:taxon-name-part></tp:taxon-name></italic> Nel et al., 2005; <italic><tp:taxon-name><tp:taxon-name-part taxon-name-part-type="genus" reg="Apoglaesoconis">Apoglaesoconis</tp:taxon-name-part></tp:taxon-name></italic> Grimaldi, 2000; <italic><tp:taxon-name><tp:taxon-name-part taxon-name-part-type="genus" reg="Archiconiocompsa">Archiconiocompsa</tp:taxon-name-part></tp:taxon-name></italic> Enderlein, 1910; <italic><tp:taxon-name><tp:taxon-name-part taxon-name-part-type="genus" reg="Archiconis">Archiconis</tp:taxon-name-part></tp:taxon-name></italic> Enderlein, 1930; <italic><tp:taxon-name><tp:taxon-name-part taxon-name-part-type="genus" reg="Garnaconis">Garnaconis</tp:taxon-name-part></tp:taxon-name></italic> Perrichot and Nel in <xref ref-type="bibr" rid="B24">Perrichot et al., 2014</xref>; <italic><tp:taxon-name><tp:taxon-name-part taxon-name-part-type="genus" reg="Geroconiocompsa">Geroconiocompsa</tp:taxon-name-part></tp:taxon-name></italic> Engel, 2010; <italic><tp:taxon-name><tp:taxon-name-part taxon-name-part-type="genus" reg="Glaesoconis">Glaesoconis</tp:taxon-name-part></tp:taxon-name></italic> Meinander, 1975; <italic><tp:taxon-name><tp:taxon-name-part taxon-name-part-type="genus" reg="Hemisemidalis">Hemisemidalis</tp:taxon-name-part></tp:taxon-name></italic> Meinander, 1972; <italic><tp:taxon-name><tp:taxon-name-part taxon-name-part-type="genus" reg="Juraconiopteryx">Juraconiopteryx</tp:taxon-name-part></tp:taxon-name></italic> Meinander, 1975; <italic><tp:taxon-name><tp:taxon-name-part taxon-name-part-type="genus" reg="Libanoconis">Libanoconis</tp:taxon-name-part></tp:taxon-name></italic> Engel, 2002; <italic><tp:taxon-name><tp:taxon-name-part taxon-name-part-type="genus" reg="Neoconis">Neoconis</tp:taxon-name-part></tp:taxon-name></italic> Enderlein, 1930; <italic><tp:taxon-name><tp:taxon-name-part taxon-name-part-type="genus" reg="Pararchiconis">Pararchiconis</tp:taxon-name-part></tp:taxon-name></italic> Nel, 1991, and <italic><tp:taxon-name><tp:taxon-name-part taxon-name-part-type="genus" reg="Spiloconis">Spiloconis</tp:taxon-name-part></tp:taxon-name></italic> Enderlein, 1907.</p><p><italic><tp:taxon-name><tp:taxon-name-part taxon-name-part-type="genus" reg="Achlyoconis">Achlyoconis</tp:taxon-name-part></tp:taxon-name></italic>, <italic><tp:taxon-name><tp:taxon-name-part taxon-name-part-type="genus" reg="Alboconis">Alboconis</tp:taxon-name-part></tp:taxon-name></italic>, <italic><tp:taxon-name><tp:taxon-name-part taxon-name-part-type="genus" reg="Apoglaesoconis">Apoglaesoconis</tp:taxon-name-part></tp:taxon-name></italic>, <italic><tp:taxon-name><tp:taxon-name-part taxon-name-part-type="genus" reg="Glaesoconis">Glaesoconis</tp:taxon-name-part></tp:taxon-name></italic>, and <italic><tp:taxon-name><tp:taxon-name-part taxon-name-part-type="genus" reg="Libanoconis">Libanoconis</tp:taxon-name-part></tp:taxon-name></italic> share the presence of two distinct basal crossveins in the costal area, and in addition <italic><tp:taxon-name><tp:taxon-name-part taxon-name-part-type="genus" reg="Achlyoconis">Achlyoconis</tp:taxon-name-part></tp:taxon-name>, <tp:taxon-name><tp:taxon-name-part taxon-name-part-type="genus" reg="Alboconis">Alboconis</tp:taxon-name-part></tp:taxon-name></italic> and <italic><tp:taxon-name><tp:taxon-name-part taxon-name-part-type="genus" reg="Libanoconis">Libanoconis</tp:taxon-name-part></tp:taxon-name></italic> share the presence of crossvein a1–a2, vein A2 and crossvein a2. These traits separate these genera from <italic><tp:taxon-name><tp:taxon-name-part taxon-name-part-type="genus" reg="Palaeoconis">Palaeoconis</tp:taxon-name-part></tp:taxon-name></italic> gen. n. In addition, <italic><tp:taxon-name><tp:taxon-name-part taxon-name-part-type="genus" reg="Glaesoconis">Glaesoconis</tp:taxon-name-part></tp:taxon-name></italic> described from the Lower Cretaceous Myanmar amber differs from <italic><tp:taxon-name><tp:taxon-name-part taxon-name-part-type="genus" reg="Palaeoconis">Palaeoconis</tp:taxon-name-part></tp:taxon-name></italic> gen. n. by a distinctly shorter crossvein rp2-ma , single crossvein m–cua, presence of A2 and four pigmented spots on wing membrane instead of three in <italic><tp:taxon-name><tp:taxon-name-part taxon-name-part-type="genus" reg="Palaeoconis">Palaeoconis</tp:taxon-name-part></tp:taxon-name></italic> (<xref ref-type="bibr" rid="B8">Engel 2004</xref>). <italic><tp:taxon-name><tp:taxon-name-part taxon-name-part-type="genus" reg="Libanoconis">Libanoconis</tp:taxon-name-part></tp:taxon-name></italic>, known from the Lower Cretaceous amber of Lebanon, differs from <italic><tp:taxon-name><tp:taxon-name-part taxon-name-part-type="genus" reg="Palaeoconis">Palaeoconis</tp:taxon-name-part></tp:taxon-name></italic> gen. n. in the positions of crossveins between M and CuA (1m–cua is near to wing base; 2m–cua approximately at mid-length of wing), and lack pigmented spots <!--PageBreak -->on membrane (Engel 2002; <xref ref-type="bibr" rid="B23">Nel et al. 2004</xref>). <italic><tp:taxon-name><tp:taxon-name-part taxon-name-part-type="genus" reg="Achlyoconis">Achlyoconis</tp:taxon-name-part></tp:taxon-name></italic> described from the Upper Cretaceous amber of northern Myanmar differs from <italic><tp:taxon-name><tp:taxon-name-part taxon-name-part-type="genus" reg="Palaeoconis">Palaeoconis</tp:taxon-name-part></tp:taxon-name></italic> gen. n. in the presence of seven thickenings with specialized setae on M, positions of crossveins 1m-cua and 2m-cua, presence of a single crossvein between CuP and A1, and four pigmented spots (<xref ref-type="bibr" rid="B9">Engel 2016</xref>). <italic><tp:taxon-name><tp:taxon-name-part taxon-name-part-type="genus" reg="Alboconis">Alboconis</tp:taxon-name-part></tp:taxon-name></italic>, described from the Lower Cretaceous French amber, differs from <italic><tp:taxon-name><tp:taxon-name-part taxon-name-part-type="genus" reg="Palaeoconis">Palaeoconis</tp:taxon-name-part></tp:taxon-name></italic> gen. n. by a two branched media bearing two long setae, crossvein between CuA and R+M, and two crossveins between CuP and A1 (<xref ref-type="bibr" rid="B23">Nel et al. 2004</xref>). <italic><tp:taxon-name><tp:taxon-name-part taxon-name-part-type="genus" reg="Apoglaesoconis">Apoglaesoconis</tp:taxon-name-part></tp:taxon-name></italic> and <italic><tp:taxon-name><tp:taxon-name-part taxon-name-part-type="genus" reg="Garnaconis">Garnaconis</tp:taxon-name-part></tp:taxon-name></italic> share the following features such as M with two long setae, presence of crossveins cup–a1; a1–a2, vein A2 and absence of pigmented spots on wing membrane. <italic><tp:taxon-name><tp:taxon-name-part taxon-name-part-type="genus" reg="Apoglaesoconis">Apoglaesoconis</tp:taxon-name-part></tp:taxon-name></italic>, from the Late Cretaceous amber of New Jersey, differs from <italic><tp:taxon-name><tp:taxon-name-part taxon-name-part-type="genus" reg="Palaeoconis">Palaeoconis</tp:taxon-name-part></tp:taxon-name></italic> gen. n. by one crossvein between RP and M, branches RP2 and MA forming a cross, and by a single crossvein between M and CuA (Engel 2002). <italic><tp:taxon-name><tp:taxon-name-part taxon-name-part-type="genus" reg="Garnaconis">Garnaconis</tp:taxon-name-part></tp:taxon-name></italic>, from the Late Cretaceous amber of Vendée in northwestern France, differs from <italic><tp:taxon-name><tp:taxon-name-part taxon-name-part-type="genus" reg="Palaeoconis">Palaeoconis</tp:taxon-name-part></tp:taxon-name></italic> gen. n. in the remote positions of separated transverse ScP2 and crossvein between RA+ScP2 and RP1 (see Fig. <xref ref-type="fig" rid="F3">3</xref>), unlike both being aligned in <italic><tp:taxon-name><tp:taxon-name-part taxon-name-part-type="genus" reg="Garnaconis">Garnaconis</tp:taxon-name-part></tp:taxon-name></italic>. <italic><tp:taxon-name><tp:taxon-name-part taxon-name-part-type="genus" reg="Palaeoconis">Palaeoconis</tp:taxon-name-part></tp:taxon-name></italic> gen. n. bears two crossveins beween RP and M, a two-branched media with setae instead of only one crossvein between RP2 and MA and a three-branched media without setae in <italic><tp:taxon-name><tp:taxon-name-part taxon-name-part-type="genus" reg="Garnaconis">Garnaconis</tp:taxon-name-part></tp:taxon-name></italic> (<xref ref-type="bibr" rid="B24">Perrichot et al. 2014</xref>). <italic><tp:taxon-name><tp:taxon-name-part taxon-name-part-type="genus" reg="Juraconiopteryx">Juraconiopteryx</tp:taxon-name-part></tp:taxon-name></italic>, Upper Jurassic of Kazakhstan, represents the oldest record of <tp:taxon-name><tp:taxon-name-part taxon-name-part-type="family">Coniopterygidae</tp:taxon-name-part></tp:taxon-name>. Wing venation of <italic><tp:taxon-name><tp:taxon-name-part taxon-name-part-type="genus" reg="Juraconiopteryx">Juraconiopteryx</tp:taxon-name-part></tp:taxon-name></italic> is very poorly preserved (<xref ref-type="bibr" rid="B22">Meinander 1975</xref>), therefore we are unable to make a reliable comparison with <italic><tp:taxon-name><tp:taxon-name-part taxon-name-part-type="genus" reg="Palaeoconis">Palaeoconis</tp:taxon-name-part></tp:taxon-name></italic>.</p><!--PageBreak --></tp:treatment-sec><ref-list><ref id="B28"><mixed-citation xmlns:xlink="http://www.w3.org/1999/xlink" xlink:type="simple"><person-group><name name-style="western"><surname>Shi</surname><given-names>G</given-names></name><name name-style="western"><surname>Grimaldi</surname><given-names>DA</given-names></name><name name-style="western"><surname>Harlow</surname><given-names>GE</given-names></name><name name-style="western"><surname>Wang</surname><given-names>J</given-names></name><name name-style="western"><surname>Wang</surname><given-names>J</given-names></name><name name-style="western"><surname>Wang</surname><given-names>M</given-names></name><name name-style="western"><surname>Lei</surname><given-names>W</given-names></name><name name-style="western"><surname>Li</surname><given-names>Q</given-names></name><name name-style="western"><surname>Li</surname><given-names>X</given-names></name></person-group> (<year>2012</year>) <article-title>Age constraint on Burmese amber based on U-Pb dating of zircons.</article-title><source>Cretaceous Research</source><volume>37</volume>: <fpage>155</fpage>–<lpage>163</lpage>. <ext-link xlink:type="simple" ext-link-type="doi" xlink:href="10.1016/j.cretres.2012.03.014">https://doi.org/10.1016/j.cretres.2012.03.014</ext-link></mixed-citation></ref><ref id="B36"><mixed-citation xmlns:xlink="http://www.w3.org/1999/xlink" xlink:type="simple"><person-group><name name-style="western"><surname>Zimmermann</surname><given-names>D</given-names></name><name name-style="western"><surname>Klepal</surname><given-names>W</given-names></name><name name-style="western"><surname>Aspöck</surname><given-names>U</given-names></name></person-group> (<year>2009</year>) <article-title>The first holistic SEM study of <tp:taxon-name><tp:taxon-name-part taxon-name-part-type="family">Coniopterygidae</tp:taxon-name-part></tp:taxon-name> (<tp:taxon-name><tp:taxon-name-part taxon-name-part-type="order">Neuroptera</tp:taxon-name-part></tp:taxon-name>) – structural evidence and phylogenetic implications.</article-title><source>European Journal of Entomology</source><volume>106</volume>: <fpage>651</fpage>–<lpage>662</lpage>. <ext-link xlink:type="simple" ext-link-type="doi" xlink:href="10.14411/eje.2009.081">https://doi.org/10.14411/eje.2009.081</ext-link></mixed-citation></ref><ref id="B9"><mixed-citation xmlns:xlink="http://www.w3.org/1999/xlink" xlink:type="simple"><person-group><name name-style="western"><surname>Engel</surname><given-names>MS</given-names></name></person-group> (<year>2016</year>) <article-title>Two new genera of Cretaceous dustywings in amber from Myanmar (<tp:taxon-name><tp:taxon-name-part taxon-name-part-type="order">Neuroptera</tp:taxon-name-part></tp:taxon-name>: <tp:taxon-name><tp:taxon-name-part taxon-name-part-type="family">Coniopterygidae</tp:taxon-name-part></tp:taxon-name>).</article-title><source>Novitates Paleoentomologicae</source><volume>17</volume>: <fpage>1</fpage>–<lpage>16</lpage>. <ext-link xlink:type="simple" ext-link-type="doi" xlink:href="10.17161/np.v0i17.6465">https://doi.org/10.17161/np.v0i17.6465</ext-link></mixed-citation></ref><ref id="B24"><mixed-citation xmlns:xlink="http://www.w3.org/1999/xlink" xlink:type="simple"><person-group><name name-style="western"><surname>Perrichot</surname><given-names>V</given-names></name><name name-style="western"><surname>Garrouste</surname><given-names>R</given-names></name><name name-style="western"><surname>Azar</surname><given-names>D</given-names></name><name name-style="western"><surname>Néraudeau</surname><given-names>D</given-names></name><name name-style="western"><surname>Nel</surname><given-names>A</given-names></name></person-group> (<year>2014</year>) A new genus of dustywings (<tp:taxon-name><tp:taxon-name-part taxon-name-part-type="order">Neuroptera</tp:taxon-name-part></tp:taxon-name>: <tp:taxon-name><tp:taxon-name-part taxon-name-part-type="family">Coniopterygidae</tp:taxon-name-part></tp:taxon-name>) in Late Cretaceous Vendean amber. Paleontological Contributions 10F: 25–29.</mixed-citation></ref><ref id="B8"><mixed-citation xmlns:xlink="http://www.w3.org/1999/xlink" xlink:type="simple"><person-group><name name-style="western"><surname>Engel</surname><given-names>MS</given-names></name></person-group> (<year>2004</year>) <article-title>The dustywings in Cretaceous Burmese amber (<tp:taxon-name><tp:taxon-name-part taxon-name-part-type="class">Insecta</tp:taxon-name-part></tp:taxon-name>: <tp:taxon-name><tp:taxon-name-part taxon-name-part-type="order">Neuroptera</tp:taxon-name-part></tp:taxon-name><tp:taxon-name><tp:taxon-name-part taxon-name-part-type="family">Coniopterygidae</tp:taxon-name-part></tp:taxon-name>).</article-title><source>Journal of Systematic Palaeontology</source><volume>2</volume>: <fpage>133</fpage>–<lpage>136</lpage>. <ext-link xlink:type="simple" ext-link-type="doi" xlink:href="10.1017/S1477201904001191">https://doi.org/10.1017/S1477201904001191</ext-link></mixed-citation></ref><ref id="B23"><mixed-citation xmlns:xlink="http://www.w3.org/1999/xlink" xlink:type="simple"><person-group><name name-style="western"><surname>Nel</surname><given-names>A</given-names></name><name name-style="western"><surname>Perrichot</surname><given-names>V</given-names></name><name name-style="western"><surname>Azar</surname><given-names>D</given-names></name></person-group> (<year>2004</year>) <article-title>New and poorly known fossil <tp:taxon-name><tp:taxon-name-part taxon-name-part-type="family">Coniopterygidae</tp:taxon-name-part></tp:taxon-name> in Cretaceous and Cenozoic ambers (<tp:taxon-name><tp:taxon-name-part taxon-name-part-type="class">Insecta</tp:taxon-name-part></tp:taxon-name>: <tp:taxon-name><tp:taxon-name-part taxon-name-part-type="order">Neuroptera</tp:taxon-name-part></tp:taxon-name>).</article-title><source>Annales Zoologici</source><volume>55</volume>: <fpage>1</fpage>–<lpage>7</lpage>.</mixed-citation></ref><ref id="B22"><mixed-citation xmlns:xlink="http://www.w3.org/1999/xlink" xlink:type="simple"><person-group><name name-style="western"><surname>Meinander</surname><given-names>M</given-names></name></person-group> (<year>1975</year>) <article-title>Fossil <tp:taxon-name><tp:taxon-name-part taxon-name-part-type="family">Coniopterygidae</tp:taxon-name-part></tp:taxon-name> (<tp:taxon-name><tp:taxon-name-part taxon-name-part-type="order">Neuroptera</tp:taxon-name-part></tp:taxon-name>).</article-title><source>Notulae Entomologicae</source><volume>55</volume>: <fpage>53</fpage>–<lpage>57</lpage>.</mixed-citation></ref></ref-list></tp:taxon-treatment>
